# Supplementary material for: Behavioral Welfare Research for the Management of Sanctuary Chimpanzees (Pan troglodytes)
Source: Animals (Basel). 2023 Aug 11;13(16):2595. doi: 10.3390/ani13162595 (PMC10451351; doi:10.3390/ani13162595)
Supplement: Supplementary file 1 [file animals-13-02595-s001.zip]

Archive with 1 entries (1 files):
- animals-2383262-supplementary.pdf
